# Supplementary material for: Occurrence of Methicillin-Resistant Coagulase-Negative Staphylococci (MRCoNS) and Methicillin-Resistant Staphylococcus aureus (MRSA) from Pigs and Farm Environment in Northwestern Italy
Source: Antibiotics (Basel). 2021 Jun 5;10(6):676. doi: 10.3390/antibiotics10060676 (PMC8227741; doi:10.3390/antibiotics10060676)
Supplement: Supplementary file 1 [file antibiotics-10-00676-s001.zip]

Archive with 1 entries (1 files):
- antibiotics-1233104-supplementary.pdf
